# Supplementary material for: Water and nitrogen management effects on semiarid sorghum production and soil trace gas flux under future climate
Source: PLoS One. 2018 Apr 19;13(4):e0195782. doi: 10.1371/journal.pone.0195782 (PMC5908084; doi:10.1371/journal.pone.0195782)
Supplement: S3 Table — (XLSX) [file pone.0195782.s003.xlsx]

## Sheet: Sheet1
Table S3: 3 way ANOVA results from DayCent simulations of semi-arid sorghum production.
						Current Climate					Future Climate Models
											CGCM3					CNRM					ECHO					HadGEM					PCM
			Aboveground Biomass		df	SS	Ms	F	P		SS	Ms	F	P		SS	Ms	F	P		SS	Ms	F	P		SS	Ms	F	P		SS	Ms	F	P
			N Rate		1	708496	708496	15.43	<0.001	*	1443217	1443217	70.206	<0.001	*	1116152	1116152	90.572	<0.001	*	1107308	1107308	92.723	<0.001	*	1276080	1276080	87.116	<0.001	*	1565255	1565255	86.721	<0.001	*
			N Timing		1	6518	6518	0.142	0.71		54641	54641	2.658	0.1066		1837	1837	0.149	0.700327		691	691	0.058	0.8105		1798	1798	0.123	0.726928		6138	6138	0.34	0.561
			Irrigation		1	106146	106146	2.31	0.13		33995	33995	1.654	0.2018		202928	202928	16.467	<0.001	*	12249	12249	1.026	0.3139		151259	151259	10.326	0.001834	*	1445	1445	0.08	0.778
			N Rate x Irrigation		1	61020	61020	1.33	0.25		57964	57964	2.82	0.0967		182368	182368	14.799	<0.001	*	44128	44128	3.695	0.0578		229931	229931	15.697	<0.001	*	44326	44326	2.456	0.121
			N Rate x N Timing		1	1881	1881	0.041	0.84		761	761	0.037	0.8478		1655	1655	0.134	0.714876		1493	1493	0.125	0.7245		2062	2062	0.141	0.708404		4445	4445	0.246	0.621
			N Timing x Irrigation		1	431	431	0.01	0.92		16750	16750	0.815	0.3692		268	268	0.022	0.883037		211	211	0.018	0.8946		3841	3841	0.262	0.609863		9549	9549	0.529	0.469
			N Rate x N Timing x Irrigation		1	1897	1897	0.04	0.84		500	500	0.024	0.8764		415	415	0.034	0.85482		65	65	0.005	0.9412		371	371	0.025	0.873965		234	234	0.013	0.91
			Residuals		88	4040500	45915				1809007	20557				1084453	12323				1050908	11942				1289035	14648				1588347	18049
			Juvenile Roots
			N Rate		1	60196	60196	10.309	0.002	*	193832	193832	70.045	<0.001	*	109552	109552	87.312	<0.001	*	98633	98633	70.456	<0.001	*	116137	116137	75.589	<0.001	*	182312	182312	77.752	<0.001	*
			N Timing		1	9995	9995	1.712	0.19419		291	291	0.105	0.746		7131	7131	5.683	0.01927	*	2481	2481	1.772	0.1866		1146	1146	0.746	0.39011		2562	2562	1.092	0.299
			Irrigation		1	19999	19999	3.425	0.06758		0	0	0	0.993		48393	48393	38.569	<0.001	*	6711	6711	4.794	0.0312	*	35564	35564	23.147	<0.001	*	2002	2002	0.854	0.358
			N Rate x Irrigation		1	7369	7369	1.262	0.26432		6074	6074	2.195	0.142		12449	12449	9.921	0.00223	*	5009	5009	3.578	0.0618		17130	17130	11.149	0.00123	*	4834	4834	2.062	0.155
			N Rate x N Timing		1	8	8	0.001	0.97146		10	10	0.004	0.952		11	11	0.009	0.92569		155	155	0.111	0.7398		48	48	0.031	0.86025		1334	1334	0.569	0.453
			N Timing x Irrigation		1	351	351	0.06	0.80689		1954	1954	0.706	0.403		523	523	0.417	0.5202		54	54	0.038	0.8452		123	123	0.08	0.77799		1413	1413	0.603	0.44
			N Rate x N Timing x Irrigation		1	320	320	0.055	0.81537		377	377	0.136	0.713		313	313	0.249	0.61896		85	85	0.061	0.8059		18	18	0.012	0.91298		9	9	0.004	0.95
			Residuals		88	513858	5839				243518	2767				110416	1255				123192	1400				135206	1536				206341	2345
			Soil Slow C (10-50yr)
			N Rate		1	32514	32514	1.129	0.291		199479	199479	1838.79	<0.001	*	115548	115548	522.541	<0.001	*	110698	110698	513.017	<0.001	*	151562	151562	504.882	<0.001	*	196598	196598	727.154	<0.001	*
			N Timing		1	31379	31379	1.09	0.299		1749	1749	16.124	<0.001	*	5031	5031	22.752	<0.001	*	1723	1723	7.986	0.005833	*	19	19	0.064	0.802		1117	1117	4.132	0.045105	*
			Irrigation		1	6934	6934	0.241	0.625		2837	2837	26.15	<0.001	*	16013	16013	72.413	<0.001	*	303	303	1.403	0.239433		359	359	1.197	0.277		1176	1176	4.351	0.039875	*
			N Rate x Irrigation		1	4664	4664	0.162	0.688		4311	4311	39.735	<0.001	*	13207	13207	59.728	<0.001	*	3482	3482	16.137	<0.001	*	8847	8847	29.47	<0.001	*	4202	4202	15.541	0.000162	*
			N Rate x N Timing		1	29	29	0.001	0.975		28	28	0.257	0.613685		12	12	0.056	0.814		251	251	1.162	0.283921		31	31	0.103	0.749		653	653	2.415	0.123795
			N Timing x Irrigation		1	14319	14319	0.497	0.483		1262	1262	11.632	<0.001		44	44	0.2	0.656		42	42	0.194	0.661081		307	307	1.023	0.315		1049	1049	3.879	0.05	*
			N Rate x N Timing x Irrigation		1	204	204	0.007	0.933		197	197	1.813	0.181554		141	141	0.64	0.426		65	65	0.299	0.58591		0	0	0	0.985		1	1	0.002	0.962847
			Residuals		88	2533706	28792				9547	108				19459	221									26417	300				23792	270
			RH
			N Rate		1	29590	29590	7.505	0.007	*	120335	120335	152.836	<0.001	*	62387	62387	120.477	<0.001	*	66950	66950	141.057	<0.001	*	82224	82224	137.37	<0.001	*	114512	114512	104.191	<0.001	*
			N Timing		1	9479	9479	2.404	0.12459		472	472	0.6	0.4406		3698	3698	7.142	0.00897	*	1437	1437	3.028	0.08534		314	314	0.525	0.471		1213	1213	1.103	0.2964
			Irrigation		1	14370	14370	3.645	0.0595		981	981	1.246	0.2674		43636	43636	84.266	<0.001	*	7538	7538	15.881	<0.001	*	31951	31951	53.379	<0.001	*	4389	4389	3.994	0.0488	*
			N Rate x Irrigation		1	4316	4316	1.095	0.29828		4789	4789	6.083	0.0156	*	8967	8967	17.317	<0.001	*	3623	3623	7.633	0.006979	*	11508	11508	19.227	<0.001	*	3952	3952	3.596	0.0612
			N Rate x N Timing		1	12	12	0.003	0.95589		10	10	0.012	0.9122		0	0	0	0.99521		127	127	0.267	0.606341		42	42	0.07	0.793		750	750	0.683	0.4109
			N Timing x Irrigation		1	1317	1317	0.334	0.56474		1043	1043	1.324	0.2529		273	273	0.528	0.46955		46	46	0.098	0.75519		78	78	0.13	0.719		735	735	0.669	0.4157
			N Rate x N Timing x Irrigation		1	159	159	0.04	0.84137		205	205	0.261	0.6109		141	141	0.273	0.60287		46	46	0.097	0.75637		6	6	0.01	0.922		6	6	0.006	0.9394
			Residuals		88	346948	3943				69286	787				45569	518				41768	475				52673	599				96717	1099
			N2O
			N Rate		1	0.01669	0.016694	40.406	<0.001	*	0.03037	0.030373	45.887	<0.001	*	0.016843	0.016843	110.356	<0.001	*	0.016843	0.016843	110.356	<0.001	*	0.017333	0.017333	79.475	<0.001	*	0.02603	0.026026	53.701	<0.001	*
			N Timing		1	8e-05	8e-05	0.193	0.66128		0.00143	0.00143	2.16	0.1452		2e-06	2e-06	0.016	0.8998		2e-06	2e-06	0.016	0.8998		0.000219	0.000219	1.005	0.3188		0.00066	0.000661	1.364	0.246
			Irrigation		1	0.00302	0.003017	7.301	0.008	*	0.00232	0.002316	3.498	0.0648		0.004202	0.004202	27.534	<0.001	*	0.004202	0.004202	27.534	<0.001	*	0.006459	0.006459	29.614	<0.001	*	0.00362	0.003618	7.464	0.0076	*
			N Rate x Irrigation		1	0.00028	0.000275	0.666	0.41673		0.00038	0.000385	0.581	0.4478		0.000688	0.000688	4.511	0.0365	*	0.000688	0.000688	4.511	0.0365	*	0.001505	0.001505	6.903	0.0102	*	0.0009	0.0009	1.856	0.1765
			N Rate x N Timing		1	0.00014	0.000139	0.337	0.56282		0	1e-06	0.001	0.9715		0.000151	0.000151	0.988	0.323		0.000151	0.000151	0.988	0.323		3.6e-05	3.6e-05	0.165	0.6854		6e-05	6.3e-05	0.13	0.7191
			N Timing x Irrigation		1	1e-05	8e-06	0.019	0.89101		0	1e-06	0.001	0.975		4e-06	4e-06	0.023	0.8796		4e-06	4e-06	0.023	0.8796		7.7e-05	7.7e-05	0.354	0.5533		0	2e-06	0.003	0.9541
			N Rate x N Timing x Irrigation		1	0	0	0	0.98529		2e-05	1.9e-05	0.029	0.8657		8e-06	8e-06	0.052	0.82		8e-06	8e-06	0.052	0.82		2e-06	2e-06	0.01	0.9194		2e-05	2.1e-05	0.043	0.836
			Residuals		88	0.03636	0.000413				0.05825	0.000662				0.013431	0.000153				0.013431	0.000153				0.019192	0.000218				0.04265	0.000485
			Yield Scaled N2O
			N Rate		1	0.0104	0.010396	8.354	0.005	*	0.029	0.02923	0.623	0.4322		0.0111	0.011096	15.495	<0.001	*	0.0111	0.011096	15.495	<0.001	*	0.00595	0.005952	2.665	0.10615		0.001	0.00096	0.124	0.7257
			N Timing		1	0.0001	9.8e-05	0.078	0.78003		0.192	0.19206	4.09	0.0462	*	2e-05	1.5e-05	0.021	0.884175		2e-05	1.5e-05	0.021	0.884175		0.0003	0.000305	0.136	0.71281		0.0201	0.02007	2.584	0.1115
			Irrigation		1	0.00229	0.002294	1.843	0.17803		0.277	0.27721	5.904	0.0171	*	0.00488	0.004875	6.808	0.010664	*	0.00488	0.004875	6.808	0.010664	*	0.01569	0.015691	7.026	<0.001	*	0.0522	0.05222	6.725	0.0111	*
			N Rate x Irrigation		1	0.00051	0.000512	0.412	0.52274		0.063	0.06294	1.341	0.2501		0.00048	0.000479	0.669	0.415623		0.00048	0.000479	0.669	0.415623		0.00019	0.000186	0.083	0.77377		0.0019	0.00191	0.246	0.621
			N Rate x N Timing		1	0.00065	0.000646	0.519	0.4732		0.041	0.041	0.873	0.3526		0.00063	0.000626	0.875	0.352245		0.00063	0.000626	0.875	0.352245		2e-05	1.8e-05	0.008	0.92779		0.0065	0.00651	0.839	0.3623
			N Timing x Irrigation		1	2e-05	2e-05	0.016	0.89841		0.103	0.10309	2.196	0.142		1e-05	1.2e-05	0.017	0.896244		1e-05	1.2e-05	0.017	0.896244		0	1e-06	0.001	0.98056		0.007	0.007	0.901	0.345
			N Rate x N Timing x Irrigation		1	1e-05	9e-06	0.007	0.93333		0.037	0.03739	0.796	0.3747		4e-05	4.1e-05	0.058	0.810924		4e-05	4.1e-05	0.058	0.810924		2e-05	2e-05	0.009	0.92552		0.0019	0.00189	0.243	0.623
			Residuals		88	0.1095	0.001244				4.132	0.04695				0.06302	0.000716				0.06302	0.000716				0.19652	0.002233				0.6834	0.00777
			CH4 oxidation
			N Rate		1	4e-07	4e-07	0.013	0.909		4e-07	4e-07	0.016	0.9		9e-07	9e-07	0.119	0.731		4e-07	4e-07	0.032	0.859		2e-07	2e-07	0.013	0.911		6e-07	6e-07	0.02	0.888
			N Timing		1	6e-07	6e-07	0.021	0.885		1.9e-06	1.9e-06	0.082	0.775		4.4e-06	4.4e-06	0.559	0.457		1.3e-06	1.3e-06	0.111	0.739		1.6e-06	1.6e-06	0.082	0.776		4.4e-06	4.4e-06	0.137	0.712
			Irrigation		1	0.0010339	0.0010339	35.414	<0.001	*	0.0008978	0.0008978	38.362	<0.001	*	0.000841	0.000841	107.859	<0.001	*	0.0009897	0.0009897	84.438	<0.001	*	0.0014356	0.0014356	74.693	<0.001	*	0.0011467	0.0011467	35.631	<0.001	*
			N Rate x Irrigation		1	0	0	0	0.988		0	0	0	0.985		0	0	0.001	0.972		0	0	0	0.997		0	0	0	0.998		0	0	0	0.989
			N Rate x N Timing		1	1e-07	1e-07	0.003	0.959		1e-07	1e-07	0.005	0.942		2e-07	2e-07	0.028	0.867		0	0	0	0.984		0	0	0	0.987		0	0	0	0.997
			N Timing x Irrigation		1	1.22e-05	1.22e-05	0.416	0.52		1.1e-06	1.1e-06	0.047	0.829		2.3e-06	2.3e-06	0.298	0.587		3e-07	3e-07	0.025	0.874		6e-07	6e-07	0.032	0.858		1.5e-06	1.5e-06	0.046	0.832
			N Rate x N Timing x Irrigation		1	0	0	0	0.99		0	0	0	0.99		0	0	0	0.999		0	0	0	0.99		0	0	0	1		0	0	0	0.988
			Residuals		88	0.0025692	2.92e-05				0.0020595	2.34e-05				0.0006861	7.8e-06				0.0010314	1.17e-05				0.0016914	1.92e-05				0.002832	3.22e-05
			Gross Nitrification
			N Rate		1	538.9	538.9	113.192	<0.001	*	624.9	624.9	2077.12	<0.001	*	691.7	691.7	5794.36	<0.001	*	707.5	707.5	4588.22	<0.001	*	732.8	732.8	2707.5	<0.001	*	663.6	663.6	2175.38	<0.001	*
			N Timing		1	6.9	6.9	1.445	0.233		0.2	0.2	0.528	0.4693		2	2	16.551	<0.001	*	0.7	0.7	4.359	0.039709	*	0.8	0.8	2.894	0.09242		2.3	2.3	7.698	0.006749	*
			Irrigation		1	1.7	1.7	0.352	0.555		0.9	0.9	2.83	0.0961		0.1	0.1	0.828	0.365458		0.1	0.1	0.413	0.521993		0.1	0.1	0.318	0.57451		0.7	0.7	2.219	0.139877
			N Rate x Irrigation		1	0.5	0.5	0.104	0.747		0.1	0.1	0.18	0.6724		0	0	0.002	0.967994		0.1	0.1	0.472	0.494006		0	0	0.107	0.7439		0	0	0.148	0.701676
			N Rate x N Timing		1	0.9	0.9	0.18	0.672		5.1	5.1	16.829	<0.001	*	1.3	1.3	11.069	<0.001	*	2.4	2.4	15.405	<0.001	*	1.9	1.9	6.995	0.00968	*	3.8	3.8	12.545	<0.001	*
			N Timing x Irrigation		1	0	0	0.003	0.954		0.1	0.1	0.23	0.6324		0	0	0.378	0.54023		0	0	0.234	0.629968		0	0	0.014	0.90732		0	0	0.068	0.794828
			N Rate x N Timing x Irrigation		1	0	0	0.004	0.951		0	0	0.06	0.8063		0	0	0.004	0.94907		0	0	0.008	0.930567		0	0	0	0.98478		0	0	0.016	0.899397
			Residuals		88	419	4.8				26.5	0.3				10.5	0.1				13.6	0.2				23.8	0.3				26.8	0.3
			Nitrate leaching
			N Rate		1	24.8	24.8	4.05	<0.05	*	45.3	45.3	3.507	0.0647		32.8	32.83	5.499	0.0215	*	96.5	96.54	12.037	0.000843	*	95	95.26	2.261	0.137		25.1	25.13	3.41	0.0685
			N Timing		1	0.5	0.5	0.09	0.77		9.4	9.4	0.729	0.3959		0	0.04	0.007	0.9328		0.2	0.19	0.024	0.877411		0	0.3	0.007	0.933		1.7	1.74	0.237	0.628
			Irrigation		1	230.7	230.7	37.71	<0.001	*	597.6	597.6	46.319	<0.001	*	155.2	155.2	25.993	<0.001	*	151	150.99	18.826	<0.001	*	0	0.23	0.005	0.941		161.4	161.41	21.907	<0.001	*
			N Rate x Irrigation		1	23	23	3.76	0.06		45.3	45.3	3.507	0.0647		32.8	32.83	5.499	0.0215	*	37.9	37.95	4.731	0.032572	*	1	0.88	0.021	0.885		20.8	20.79	2.821	0.0969
			N Rate x N Timing		1	0.1	0.11	0.02	0.89		0.2	0.2	0.013	0.9099		0	0.02	0.003	0.9586		0	0.01	0.001	0.975067		0	0.13	0.003	0.956		0	0.01	0.001	0.9741
			N Timing x Irrigation		1	0.3	0.28	0.05	0.83		9.4	9.4	0.729	0.3959		0	0.04	0.007	0.9328		0	0.03	0.004	0.950844		1	1.03	0.024	0.876		1.9	1.85	0.251	0.6175
			N Rate x N Timing x Irrigation		1	0.1	0.11	0.02	0.89		0.2	0.2	0.013	0.9099		0	0.02	0.003	0.9586		0	0	0	0.992584		0	0.07	0.002	0.967		0	0	0.001	0.98
			Residuals		80	489.5	6.12				1032.1	12.9				477.7	5.97				641.6	8.02				3370	42.13				589.5	7.37

## Sheet: Sheet2
			F > 3.84 rejection cut-off
1-way ANOVA				Climate comparison
current vs. future				CGCM3			CNRM			ECHO			HADGEM			PCM
			DF	F	P	Direction	F	P	Direction	F	P	Direction	F	P	Direction	F	P	Direction
		Above ground biomass	1, 190	15.88	<0.001	H	1.86	0.18	F	3.17	0.08	H	5.24	0.02	H	8.96	0.003	H
		Juvenile roots		11.43	<0.001	H	0.61	0.44	F	3.02	0.08	H	3.12	0.08	H	4.91	0.03	H
		Soil Slow C		187.2	<0.001	H	140.7	<0.001	H	151.7	<0.001	H	165.1	<0.001	H	149.3	<0.001	H
		Total C		135.6	<0.001	H	87.79	<0.001	H	108.2	<0.001	H	116.6	<0.001	H	102.4	<0.001	H
		Rh		55.01	<0.001	H	35.32	<0.001	H	28.05	<0.001	H	32.54	<0.001	H	36.7	<0.001	H
		N2O		2.72	0.1	F	8.84	0.003	H	4.23	<0.05	H	7.45	0.007	H	0.59	0.45	F
		YS N2O		10.65	0.001	F	7.24	0.008	H	0	0.99	H	0.65	0.42	H	8.73	0.004	H
		CH4 oxidation		11.8	<0.001	F	96.99	<0.001	F	47.67	<0.001	F	55.83	<0.001	F	3.74	0.06	F
		Nitrification		8.15	<0.01	H	4.15	<0.05	H	3.65	0.06	H	4.34	0.04	H	3.46	0.06	H
		Precip		3.58	0.06	F	3.39	0.07	H	2.79	<0.10	F	0	0.99	H	0.79	0.37	F
